# Supplementary material for: Comparative Analysis of Electrophoretic Deposition and Dip Coating for Enhancing Electrical Properties of Electrospun PVDF Mats Through Carbon Nanotube Deposition
Source: Materials (Basel). 2025 Aug 8;18(16):3730. doi: 10.3390/ma18163730 (PMC12387443; doi:10.3390/ma18163730)
Supplement: Supplementary file 1 [file materials-18-03730-s001.zip]

Archive with 2 entries (2 files):
- materials-3774069_Supplementary Materials-EPD-vs-DC-20250802_2.pdf
- materials-3774069_Movie S1v2.mp4
